# Supplementary material for: Towards Managing and Controlling Aflatoxin Producers Within Aspergillus Species in Infested Rice Grains Collected from Local Markets in Kenya
Source: Toxins (Basel). 2019 Sep 19;11(9):544. doi: 10.3390/toxins11090544 (PMC6784266; doi:10.3390/toxins11090544)
Supplement: Supplementary file 1 [file toxins-11-00544-s001.zip]

Archive with 2 entries (2 files):
- toxins-562875 SI.docx
- toxins-562875 SI.xlsx
