# Supplementary material for: Towards Managing and Controlling Aflatoxin Producers Within Aspergillus Species in Infested Rice Grains Collected from Local Markets in Kenya
Source: Toxins (Basel). 2019 Sep 19;11(9):544. doi: 10.3390/toxins11090544 (PMC6784266; doi:10.3390/toxins11090544)
Supplement: Supplementary file 1 [file toxins-11-00544-s001.zip › toxins-562875 SI.xlsx]

## Sheet: Feuil1
Isolate N˚	Samples representative Code	aflD (nor-1)	aflM (ver-1)
1	20B125	-	-
2	17A223	+	-
3	10A17	-	-
4	13B113	-	-
5	17B20	-	-
6	13B213	-	-
7	20B225	+	-
8	9A114	+	-
9	2C19	-	-
10	16A31	-	-
11	14B114	-	-
12	13B24	+	-
13	16B118	-	-
14	13B313	+	-
15	13B413	+	-
16	13B513	-	-
17	11B12	+	-
18	5B15	+	-
19	17A20	-	-
20	13B613	-	-
Isolate N˚	Samples representative Code	aflD (nor-1)	aflM (ver-1)
21	6A19	-	-
22	13A24	-	-
23	18B122	-	-
24	13B713	-	-
25	2C29	-	-
26	15A126	+	-
27	15A226	-	-
28	15A326	-	-
29	20B325	-	-
30	20B425	-	-
31	11B22	+	-
32	14B214	+	-
33	11B32	+	-
34	13B813	+	-
35	13B913	+	-
36	16B218	+	-
37	9A214	-	-
38	15A426	+	-
39	18B222	-	+
40	11B42	+	+
Isolate N˚	Samples representative Code	aflD (nor-1)	aflM (ver-1)
41	4B4	+	-
42	13B1013	+	+
43	6A29	+	-
44	15A25	-	-
45	5A7	+	-
46	13B1113	+	+
47	18B322	+	-
48	20B525	-	-
49	17B24	-	-
50	13B1213	+	+
51	5B25	+	-
52	13B1313	-	+
53	14B115	+	+
54	21A126	+	+
55	19B123	+	+
56	3B3	+	-
57	21A226	+	+
58	14B215	+	+
59	10A118	+	+
60	10A218	+	+
Isolate N˚	Samples representative Code	aflD (nor-1)	aflM (ver-1)
61	21A326	+	+
62	2C39	+	+
63	19B223	+	+
64	16A126	+	+
65	4A15	-	-
66	16A226	-	-
67	4A25	-	-
68	4A35	-	-
69	4A45	-	-
70	9B9	+	+
71	7A11	+	-
72	2C11	-	-
73	20B625	-	-
74	9A314	+	+
109
110
111
112
113
114
115
116
117
118
119
120
121
122
123
124
125
126
127
128
129
130
